# Supplementary material for: Biocompatible Interpenetrating Network Hydrogels with Dually Cross-Linked Polyol
Source: Polymers (Basel). 2025 Oct 13;17(20):2737. doi: 10.3390/polym17202737 (PMC12567005; doi:10.3390/polym17202737)
Supplement: Supplementary file 1 [file polymers-17-02737-s001.zip]

Archive with 1 entries (1 files):
- polymers-3866137-supplementary.pdf
